# Supplementary material for: The association of choroidal structure and its response to anti-VEGF treatment with the short-time outcome in pachychoroid neovasculopathy
Source: PLoS One. 2019 Feb 14;14(2):e0212055. doi: 10.1371/journal.pone.0212055 (PMC6375588; doi:10.1371/journal.pone.0212055)
Supplement: S1 Dataset — (XLSX) [file pone.0212055.s001.xlsx]

## Sheet: Sheet1
age range	sex	antiVEGF	TreatmentHistory	CNVarea	preOCTluminal	1Mdry;0	1MlogMARchange	pachychoroid	1M-preLuminal	preStromal	1M-preStromal
70-79	M	ranibizumab	0	0.464	19856.3	0	-0.221849	0	-1382.2	8335.86	1192.14
70-79	M	aflibercept	1	0.789	26042.7	0	0	0	-3931.64	10515.1	837.894
80-89	M	ranibizumab	1	2.897	26446.2	0	-0.124939	0	-2169.33	16317.2	-1061.68
60-69	F	aflibercept	0	0.966	26786	0	0	0	-2262.59	17042.1	45.4036
70-79	M	aflibercept	1	1.078	27194.3	0	0	0	-514.2	26126.8	-472.467
80-89	M	aflibercept	1	1.39	29527.6	1	0	0	-552.812	24995.6	-2821.59
80-89	F	aflibercept	1	2.287	29800.9	1	0	0	2028.62	20933.5	812.978
70-79	M	aflibercept	1	1.5	32065.7	1	0	0	6771.3	26024.3	998.697
70-79	M	aflibercept	1	1.087	36147.1	1	0.0511525	0	4649.05	27739.6	1476.51
80-89	M	aflibercept	1	0.77	37228.4	0	-0.0791812	0	-4566.23	23984.4	5987.03
70-79	F	aflibercept	1	0.963	37432.6	0	0.176091	1	-1798.53	43138.6	-1575.87
80-89	M	aflibercept	1	1.163	37659	0	0.0669468	0	-4028.15	29296.2	1423.35
80-89	M	aflibercept	1	0.525	39417.7	1	0	1	-1270.07	23748.7	1447.67
80-89	M	ranibizumab	1	1.566	40075.3	0	0	0	-1497.33	31830.6	-86.4989
80-89	F	ranibizumab	1	0.983	40504.9	0	0	1	-2126.38	25601.8	-1121.4
80-89	F	aflibercept	1	2.166	41837.6	0	0	0	-2902.61	28626.9	-1372.95
70-79	M	aflibercept	1	0.589	45081.4	0	-0.221849	0	-6263.85	29576.4	8730.51
70-79	M	aflibercept	1	1.192	45280.7	0	-0.30103	1	-669.937	37229.3	-512.285
80-89	M	aflibercept	1	0.786	45997.5	0	-0.0791812	0	-1243.98	35197	1285.1
80-89	F	aflibercept	1	2.169	47676.2	0	0	0	-6860.75	40472.6	2716.75
60-69	M	aflibercept	1	1.355	48112.9	0	0	0	-4232.51	24046.3	-709.034
70-79	M	aflibercept	1	0.694	49990.4	0	-0.0457575	0	-560.59	27051.8	355.035
80-89	M	aflibercept	0	0.535	53978.7	0	0	1	-3913.62	23755.6	4230.39
60-69	M	aflibercept	1	1.89	55098.6	0	0.0791812	0	-1701.11	29960.3	632.225
80-89	F	aflibercept	1	0.782	56260.2	0	-0.124939	0	-5262.31	36445.3	-2384.35
70-79	F	aflibercept	1	1.209	56700.6	1	0	0	-1446.41	42048.3	-1883.59
80-89	M	aflibercept	1	1.061	57406.9	0	0	0	-84.4947	39713.5	84.4947
70-79	F	aflibercept	1	1.039	57415.6	0	-0.0579919	0	-2977.49	34953.3	-950.402
70-79	M	aflibercept	0	2.387	57708.2	1	0.124939	0	6021.54	38905.3	1137.37
70-79	F	aflibercept	1	0.864	57774.2	0	0	1	1817.44	43102.6	4043.36
70-79	M	ranibizumab	1	2.38	58827.7	0	-0.09691	0	6917.44	33731.3	6893.55
70-79	M	aflibercept	0	2.848	59050.5	0	-0.367977	1	-8250.22	28756.9	4195.62
70-79	M	aflibercept	1	1.876	60337.4	1	0.0669468	0	-487.332	36632.2	-1175.07
80-89	M	aflibercept	1	0.895	61270.3	1	0	0	1244.89	34025.3	-463.777
70-79	M	aflibercept	1	0.61	63259.5	0	-0.09691	1	-5670.97	31263.4	4920.53
70-79	F	aflibercept	1	1.845	66281.9	1	0.0791812	0	-3184.04	38265.3	-2854.36
60-69	F	aflibercept	1	2.16	67216.1	1	0	0	3659.86	43783.9	-8346.53
70-79	M	aflibercept	1	4.23	67987.4	1	0.0669468	0	-4748.39	29386.4	-5768.24
70-79	F	ranibizumab	1	0.63	68553.5	1	0.124939	1	-2654.13	48016.3	-3427.77
50-59	F	ranibizumab	1	3.362	69379.1	0	0	1	-675.688	34467.8	469.438
70-79	M	aflibercept	1	2.834	72825.2	0	0.0791812	1	-1680.21	38215.9	241.319
60-69	M	ranibizumab	1	4.154	73479.4	1	-0.146128	1	-3527.35	32953.9	3464
60-69	M	aflibercept	1	0.979	73704.1	0	-0.0457575	1	-1588.47	42979.1	4666.87
80-89	M	aflibercept	1	0.846	75034.3	0	-0.176091	1	-3418.99	51706.4	-290.383
70-79	M	aflibercept	1	0.965	75833.7	0	-0.221849	1	-6762.88	47555.4	-2054.3
80-89	M	aflibercept	1	0.535	76881.7	0	0	0	-5662.15	37493.3	-275.35
70-79	M	aflibercept	1	1.404	81437	0	-0.0791812	1	3513.1	47500.6	2110.9
70-79	F	aflibercept	1	2.17	83139.3	1	0	0	6984.54	55734	-3407.88
70-79	F	aflibercept	1	2.012	83139.3	1	0	1	6984.54	55734	-3407.88
60-69	M	ranibizumab	1	1.281	86064	0	0.124939	1	3291.19	46560.5	1231.04
60-69	M	aflibercept	1	2.148	87522.9	0	0	1	-15430.7	54578.2	-2751.65
80-89	M	aflibercept	0	1.161	91636	0	0	1	-9651.05	53873.4	-4064.58
70-79	M	aflibercept	1	1.094	93282.3	1	0.0791812	0	-2757.39	69162.5	-6122.61
70-79	M	ranibizumab	1	1.324	96899.3	1	0.0511525	0	11863.1	49826.6	4798.79
80-89	M	aflibercept	1	0.855	122367	0	-0.176091	1	-5393.25	73229.5	-2657.95
